# Supplementary material for: Structural analysis of the basal state of the Artemis:DNA-PKcs complex
Source: Nucleic Acids Res. 2022 Jul 8;50(13):7697–720. doi: 10.1093/nar/gkac564 (PMC9303282; doi:10.1093/nar/gkac564)
Supplement: gkac564_Supplemental_Files [file gkac564_supplemental_files.zip]

Archive with 9 entries (9 files):
- Supplementary Video1.mp4
- Supplementary Video2.mp4
- Supplementary Video3.mp4
- Supplementary Video4.mp4
- Supplementary Video5.mp4
- Supplementary Video6.mp4
- Supplementary Video7.mp4
- Supplementary Video8.mp4
- Supplementary_Data.pdf
